# Supplementary material for: Multiscale Coronary Arterial Network Generation and Hemodynamics Using Patient-Specific Fractional Myocardial Blood Volume
Source: Bioengineering (Basel). 2025 Nov 20;12(11):1274. doi: 10.3390/bioengineering12111274 (PMC12649997; doi:10.3390/bioengineering12111274)
Supplement: Supplementary file 1 [file bioengineering-12-01274-s001.zip]

Archive with 4 entries (4 files):
- bioengineering-3926531-supplementary.pdf
- Video S1.mp4
- Video S2.mp4
- Video S3.mp4
